# Supplementary material for: Mycotoxin Occurrence and Risk Assessment in Gluten-Free Pasta through UHPLC-Q-Exactive Orbitrap MS
Source: Toxins (Basel). 2021 Apr 25;13(5):305. doi: 10.3390/toxins13050305 (PMC8146712; doi:10.3390/toxins13050305)
Supplement: Supplementary file 1 [file toxins-13-00305-s001.zip]

Archive with 1 entries (1 files):
- toxins-1184141-supp.pdf
